# Supplementary material for: Fabrication of Transparent PEGylated Antifouling Coatings via One-Step Pyrogallol Deposition
Source: Polymers (Basel). 2023 Jun 19;15(12):2731. doi: 10.3390/polym15122731 (PMC10302030; doi:10.3390/polym15122731)
Supplement: Supplementary file 1 [file polymers-15-02731-s001.zip]

Archive with 1 entries (1 files):
- polymers-2421637-supplementary.pdf
